# Supplementary material for: Occurrence of Polyamines in Foods and the Influence of Cooking Processes
Source: Foods. 2021 Jul 29;10(8):1752. doi: 10.3390/foods10081752 (PMC8392025; doi:10.3390/foods10081752)
Supplement: Supplementary file 1 [file foods-10-01752-s001.zip]

Archive with 1 entries (1 files):
- foods-1319688-supplementary.pdf
